# Supplementary material for: The evaluation of university management performance using the CS-RBM algorithm
Source: PeerJ Comput Sci. 2023 Sep 25;9:e1575. doi: 10.7717/peerj-cs.1575 (PMC10557522; doi:10.7717/peerj-cs.1575)
Supplement: Supplemental Information 1 [file peerj-cs-09-1575-s001.zip]

Archive with 10 entries (10 files):
- Code/Base.py
- Code/da.py
- Code/loader.py
- Code/PCD.py
- Code/rbm.py
- Code/ResNet50.py
- Code/Shuffle.py
- Code/Squeeze.py
- Code/utils.py
- Code/visualization.py
