# Supplementary material for: The evaluation of university management performance using the CS-RBM algorithm
Source: PeerJ Comput Sci. 2023 Sep 25;9:e1575. doi: 10.7717/peerj-cs.1575 (PMC10557522; doi:10.7717/peerj-cs.1575)
Supplement: Supplemental Information 1 [file peerj-cs-09-1575-s001.zip › Code/PCD.py]

import numpy as np
from scipy.special import expit
import Base


class PCDRBM (Base.BaseRBM):
    
    def __init__(self, BatchValue, visible = 8, hidden = 3, particles = 10, beta=2.0, precision=64):
        self.visible= visible
        self.hidden = hidden
        self.beta = beta
        self.particles = particles
        if precision == 64:
            self.np_type = np.float64
        elif precision == 32:
            self.np_type = np.float32
        else:
            raise ValueError("Unsupported precisions")
        self.precision = precision
        #
        # Initialize weights with a random normal distribution
        #
        self.W = np.random.normal(loc=0.0, scale=0.01, size=(visible, hidden))
        #
        # set bias to zero
        # 
        self.b = np.zeros(dtype=float, shape=(1, visible))
        self.c = np.zeros(dtype=float, shape=(1, hidden))
        #
        # Initialize the particles
        #
        self.N = np.random.randint(low=0, high=2, size=(particles,self.visible)).astype(int)
        self.N=BatchValue#to start from observed data and not from random
        self.global_step = 0
        
    #
    # Train the model on a training data mini batch
    # stored in V. Each row of V corresponds to one
    # sample. The number of columns of V should
    # be equal to the number of visible units
    #
    def train(self, V, iterations, epochs, step=0.001, weight_decay=0.0001, Algor=0):
        # 
        # Check geometry
        #
        batch_size = V.shape[0]
        if (V.shape[1] != self.visible):
            print("Shape of training data", V.shape)
            raise ValueError("Data does not match number of visible units")
        #initial_step_size = step
        #
        # Prepare logs
        #
        dw = []
        errors = []
        for i in range(iterations):
            #
            # Update step size - we do this linearly over time
            #
            #step = initial_step_size * (1.0 - (1.0*self.global_step)/(1.0*iterations*epochs))
            #
            # First we compute the negative phase. We run the
            # Gibbs sampler for one step, starting at the previous state
            # of the particles self.N
            #
            if Algor=="CD": self.N=V#to comute CD instead of PCD
            self.N, _ = self.runGibbsStep(self.N, size=self.particles)
            #
            # and use this to calculate the negative phase
            # 
            Eb = expit(self.beta*(np.matmul(self.N, self.W) + self.c), dtype=self.np_type)
            neg = np.tensordot(self.N, Eb, axes=((0),(0))).astype(self.np_type)
            #
            # Now we compute the positive phase. We need the
            # expectation values of the hidden units
            #
            E = expit(self.beta*(np.matmul(V, self.W) + self.c))
            pos = np.tensordot(V, E, axes=((0),(0)))
            #
            # Now update weights
            #
 
            dW = step*self.beta*(pos -neg) / float(batch_size)
            dW = step*self.beta*(pos -neg) / float(batch_size) - step*weight_decay*self.W / float(batch_size)   
 #           if EE==1: dW = 1*step*np.multiply(sgn,theta)

            if Algor=="EE":
                theta=abs(self.W)
                theta[theta<0.001]=0.001	
                dW=np.multiply(dW,theta)
            self.W += dW

            stepb=self.beta*np.sum(V - self.N, 0) / float(batch_size)
            if Algor=="EE":
                 theta=abs(self.b)
                 theta[theta<0.01]=0.01
                 stepb=np.multiply(theta,stepb) 

            self.b += stepb
            stepc=step*self.beta*np.sum(E - Eb, 0) / float(batch_size)

            if Algor=="EE":
                 theta=abs(self.c)
                 theta[theta<0.01]=0.01
                 stepc=np.multiply(theta,stepc)
            
            self.c += stepc
            dw.append(np.linalg.norm(dW))
            #
            # Compute reconstruction error every few iterations
            #
            if 0 == (self.global_step % 50):
                Vb = self.sampleFrom(initial = V, size=batch_size, iterations = 1)
                recon_error = np.linalg.norm(V - Vb) 
                errors.append(recon_error)
                if 0 == (self.global_step % 500):
                    print("Iteration ",self.global_step,"recon error is ", recon_error)
            self.global_step +=1
        return dw, errors
    
