# Supplementary material for: The evaluation of university management performance using the CS-RBM algorithm
Source: PeerJ Comput Sci. 2023 Sep 25;9:e1575. doi: 10.7717/peerj-cs.1575 (PMC10557522; doi:10.7717/peerj-cs.1575)
Supplement: Supplemental Information 1 [file peerj-cs-09-1575-s001.zip › Code/rbm.py]

from __future__ import print_function  


#import CD
import PCD


import pickle
import socket
import numpy as np
import matplotlib.pyplot as plt
import tempfile
import argparse
import time
import datetime
from sklearn.datasets import fetch_mldata

import urllib.request
from sklearn.datasets.base import get_data_home
import os


class BAS:
    
    def __init__ (self, N = 4):
        self.N = N
    
    def createMatrix(self, orientation = 0, number = 0):
        #
        # Create a 4x4 matrix out of the bars-and-stripes
        # collection
        #
        values = np.zeros((self.N,1))
        for i in range(self.N):
            values[i] = (number >> i) % 2
        if (orientation == 0):
            return np.matmul(values, np.ones((1,self.N)))
        else:
            return np.transpose(np.matmul(values, np.ones((1,self.N))))
        
    def createVector(self, orientation = 0, number = 0):
        M = self.createMatrix(orientation = orientation, number = number)
        return M.reshape((self.N*self.N,1))
    
    #
    # Return a matrix with a given number of 
    # samples. The result will be stored in a
    # matrix with shape (size, N*N)
    #
    def getSample(self, size = 30):
        if size > 2*(2**self.N) - 2:
            raise ValueError("Cannot generate that many samples")
        if 0 != (size % 2):
            raise ValueError("Number of samples must be even")
        images = []        
        for n in range(int(size / 2)):
            a = self.createVector(1,n+1)
            images.append(a)
            b = self.createVector(0,n+1)
            images.append(b)
        V = np.concatenate(images, axis=1)
        return np.transpose(V)

        
#
# A utility class to manage training data sets
# that consist of quadratic images
#
class TrainingData: 
    
    def __init__(self, N = 6, ds_size = 80, ds = "BAS"):
        self.ds = ds
        if ds == "BAS":
            self.BAS = BAS(args.N)
            self.ds_size = ds_size
            self.S = self.BAS.getSample(size = ds_size)
        elif ds == "MNIST":
            if (N != 28):
                raise ValueError("Please use N = 28 for the MNIST data set")
            try:
                mnist = fetch_mldata('MNIST originalss')
            except:
                print("Could not download MNIST data from mldata.org, trying alternative...")
                mnist_alternative_url = "https://github.com/amplab/datascience-sp14/raw/master/lab7/mldata/mnist-original.mat"
                data_home = get_data_home(data_home=None)
                data_home = os.path.join(data_home, 'mldata')
                if not os.path.exists(data_home):
                    os.makedirs(data_home)
                mnist_save_path = os.path.join(data_home, "mnist-original.mat")
                if not os.path.exists(mnist_save_path):
                    print("Downloading from ", mnist_alternative_url)
                    urllib.request.urlretrieve(mnist_alternative_url, mnist_save_path)
                print("Now calling fetch_mldata once more")
                mnist = fetch_mldata('MNIST original')
            label = mnist['target']
            mnist = mnist.data
            mnist = ((mnist / 255.0) + 0.5).astype(int)
            images = []
            for i in range(ds_size):
                digit = i % 10
                u = np.where(label == digit)[0]
                images.append(mnist[u[i // 10], None,:])
            self.S = np.concatenate(images, axis=0)
            self.ds_size = ds_size
        else:
            raise ValueError("Unknown data set name")
            
    def get_batch(self, batch_size = 10):
        images = []        
        for i in range(batch_size):
            u = np.random.randint(low = 0, high = self.ds_size)
            u=i#no minibatch
            images.append(self.S[u,None,:])
        return np.concatenate(images, axis=0)


####################################################
# Parse arguments
####################################################
        
def get_args():
    parser = argparse.ArgumentParser()
    parser.add_argument("--N", 
                    type=int,
                    default=28,
                    help="Size of image")
    parser.add_argument("--patterns", 
                    type=int,
                    default=200,
                    help="Number of patterns that we store")
    parser.add_argument("--hidden", 
                    type=int,
                    default=160,
                    help="Number of hidden units")
    parser.add_argument("--beta", 
                    type=float,
                    default=1.0,
                    help="Inverse temperature")
    parser.add_argument("--step",
                    type=float,
                    default=0.05,
                    help="Step size of gradient descent")
    parser.add_argument("--iterations", 
                    type=int,
                    default=1,
                    help="Number of iterations per batch during training")
    parser.add_argument("--epochs", 
                    type=int,
                    default=30000,
                    help="Number of epochs (batches) during training")
    parser.add_argument("--sample", 
                    type=int,
                    default=1000,
                    help="Number of iterations for sampling from trained RBM")
    parser.add_argument("--errors", 
                    type=int,
                    default=150,
                    help="Number of points in the sample pattern that we flip")
    parser.add_argument("--save", 
                    type=int,
                    default=0,
                    help="Save results")
    parser.add_argument("--run_samples", 
                    type=int,
                    default=1,
                    help="Run test samples from full model")
    parser.add_argument("--run_reconstructions", 
                    type=int,
                    default=1,
                    help="Run reconstruction tests")
    parser.add_argument("--show_weights", 
                    type=int,
                    default=0,
                    help="Display weights after training")
    parser.add_argument("--show_metrics", 
                    type=int,
                    default=1,
                    help="Display a few metrics after training")
    parser.add_argument("--algorithm", 
                    choices=["CD", "PCD", "EE"],
                    default="EE",
                    help="Algorithm: contrastive divergence (CD), PCD or EE")
    parser.add_argument("--batch_size", 
                    type=int,
                    default=200,
#we set batch size = patterns to train without minibatches
# mini-batch training is not implemented correctly in this code
                    help="Batch size")                    
    parser.add_argument("--weight_decay",
                    type=float,
                    default= 0, # 0.0001,
                    help="Weight decay")                    
    parser.add_argument("--data",
                    choices=["BAS", "MNIST"],
                    default="MNIST",
                    help="Data set")                    
    parser.add_argument("--load",
                    default=None)
    parser.add_argument("--precision",
                    type=int,
                    choices=[32,64],
                    default=32,
                    help="Floating point precision")
    parser.add_argument("--sample_size",
                    type=str,
                    default="7,7",
                    help="X,Y: X- and Y-dimension of sampled set of images")
    parser.add_argument("--tmpdir", 
                    type=str,
                    default="/tmp",
                    help="Directory to use for storing results")
    args=parser.parse_args()
    return args


#
# Utility function to display an array
# as an N x N binary image
#
def show_pattern(ax, v):
    ax.set_yticks([],[])
    ax.set_xticks([],[])
    ax.imshow(v.reshape(args.N,args.N), "binary")
    

####################################################
#
# Main
#
####################################################

#
# Only import tensorflow if really needed
#
args=get_args()
#if args.algorithm == "PCDTF":
#    import RBM.PCDTF


print("Parameter: ", args)
#
# Create sample set
#
TrainingData = TrainingData(N = args.N, 
                            ds_size = args.patterns, 
                            ds = args.data)

#
# Init RBM and train
# 
dw = []
error = []

V0 = TrainingData.get_batch(batch_size = args.batch_size)

#initialization
RBM = PCD.PCDRBM(visible=args.N*args.N, hidden=args.hidden, beta = args.beta, particles=args.batch_size, BatchValue=V0)
start_time = time.time()
print("Start time: ", time.strftime("%Y-%m-%d %H:%M:%S", time.localtime()))

#
# If the load parameter has not been specified, train 
#
if None == args.load:
# trainig starts with 5000 steps of CD-1 algorithm    
    for e in range(5000):
        V = TrainingData.get_batch(batch_size = args.batch_size)
        _dw, _error = RBM.train(V, 
                          iterations=args.iterations, 
                          epochs = args.epochs,
                          step = 0.05, 
                          weight_decay=args.weight_decay, Algor="CD")
# and continues with the user-spesified algorithm
    for e in range(args.epochs):
        V = TrainingData.get_batch(batch_size = args.batch_size)
        _dw, _error = RBM.train(V, 
                          iterations=args.iterations, 
                          epochs = args.epochs,
                          step = args.step, 
                          weight_decay=args.weight_decay, Algor=args.algorithm)     
        dw.append(_dw)
        if len(_error) > 0:
            error.append(_error)
    #
    # Allow the model to finalize the training
    #
else:
    print("Loading parameters from ", args.load)
    f= open(args.load, "rb")
    params = pickle.load(f)
    f.close()
    RBM.setParameters(params)

end_time = time.time()
run_time = end_time - start_time

#
# Get file name and save model
#
if args.save == 1:
    tmp = tempfile.mktemp(dir=args.tmpdir)
    params = RBM.getParameters()
    params['args'] = args
    outfile = tmp + "_RBM.param"
    f= open(outfile, "wb")
    pickle.dump(params, f)
    f.close()
    print("Saved parameters in ", outfile)

#
# Now test reconstructions
#
if args.run_reconstructions:
    tests = 20
    cols = 4
    fig = plt.figure(figsize=(5,cols*tests/5))
    #
    # Determine a sample set that we use for testing
    #
    I =  TrainingData.get_batch(batch_size = tests)
    #
    # Now plot the original patterns
    #
    for t in range(tests):
        show_pattern(fig.add_subplot(tests,cols, cols*t+1), I[t,:])

    # 
    # Flip some bits at random in each
    # of the rows
    # 
    sample = np.copy(I)
    for t in range(tests):
        for i in range(args.errors):
            field = np.random.randint(0,args.N*args.N)
            sample[t,field] = (1 if I[t,field] == 0 else 0)

    # 
    # Sample
    #
    print("Sampling reconstructions")
    R0 = RBM.sampleFrom(initial = sample, iterations = int(args.sample / 2), size=tests)
    R = RBM.sampleFrom(initial = R0, iterations = int(args.sample / 2), size=tests)

    #
    # Display results
    #
    for t in range(tests):
        # Display distorted image
        show_pattern(fig.add_subplot(tests,cols,cols*t+2), sample[t,:])
        # Display reconstructions
#        show_pattern(fig.add_subplot(tests,cols,cols*3+t), R0[t,:])        
#        show_pattern(fig.add_subplot(tests,cols,cols*4+t), R[t,:])

        show_pattern(fig.add_subplot(tests,cols,cols*t+3), R0[t,:])        
        show_pattern(fig.add_subplot(tests,cols,cols*t+4), R[t,:])
    
    
    if args.save == 1:
        outfile = tmp + "_RBMPartI.png"
        print("Saving simulation results part I to ",outfile)
        fig.savefig(outfile)

#
# Display metrics
#
if args.show_metrics == 1:

    fig = plt.figure(figsize=(10,5))
    ax = fig.add_subplot(1,2,1)
    ax.set_xlabel("Iteration")
    ax.set_ylabel("Change of weights")
    ax.plot(dw)

    ax = fig.add_subplot(1,2,2)
    ax.plot(error,"y")
    ax.set_xlabel("Iteration")
    ax.set_ylabel("Reconstruction error")

    if args.save == 1:
        outfile = tmp + "_RBMPartII.png"
        print("Saving simulation results part II to ",outfile)
        fig.savefig(outfile)
    
    
#
# Now sample a few images and display them
#
if args.run_samples == 1:
    cols = int(args.sample_size.split(',')[1])
    rows = int(args.sample_size.split(',')[0])
    sampling_start_time = time.time()
    print("Sampling ", rows*cols, "images")
    print("Start time: ", time.strftime("%Y-%m-%d %H:%M:%S", time.localtime()))
    V = RBM.sample(iterations = args.sample, size=rows*cols)
    fig = plt.figure(figsize=(8,8))
    for i in range(rows*cols):
        show_pattern(fig.add_subplot(rows,cols,i+1), V[i,:])
    end_time = time.time()
    run_time_sampling = end_time - sampling_start_time
    

    if args.save == 1:
        outfile = tmp + "_RBMPartIII.png"
        print("Saving simulation results part III to ",outfile)
        fig.savefig(outfile)


#
# Display weights
#
if args.show_weights == 1:
    fig = plt.figure(figsize=(10,10))
    RBM.showWeights(fig, 4, 4, args.N, args.N)
    if args.save == 1:
        outfile = tmp + "_RBMPartIV.png"
        print("Saving simulation results part IV to ",outfile)
        fig.savefig(outfile)

if args.save == 1:
    outfile = tmp + "_RBMDesc.txt"
    f= open(outfile, "w")
    print(args, file=f)
    print("Run time: ", str(datetime.timedelta(seconds=int(run_time))), file = f)
    if args.run_samples == 1:
        print("Run time sampling: ", str(datetime.timedelta(seconds=int(run_time_sampling))), file=f)    
    name = socket.gethostname()
    print("Host: ",  name, file=f)
    f.close()
    print("Saved simulation description and results in ",outfile)


print("Run time: ", str(datetime.timedelta(seconds=int(run_time))))
if args.run_samples == 1:
    print("Run time sampling: ", str(datetime.timedelta(seconds=int(run_time_sampling))))    


plt.show()
