# Supplementary material for: The evaluation of university management performance using the CS-RBM algorithm
Source: PeerJ Comput Sci. 2023 Sep 25;9:e1575. doi: 10.7717/peerj-cs.1575 (PMC10557522; doi:10.7717/peerj-cs.1575)
Supplement: Supplemental Information 1 [file peerj-cs-09-1575-s001.zip › Code/Shuffle.py]

import torch
import torch.nn as nn
import torch.nn.functional as F
from torch.autograd import Variable

dtype = torch.FloatTensor

def shuffle_channels(x, groups):
    """shuffle channels of a 4-D Tensor"""
    batch_size, channels, height, width = x.size()
    assert channels % groups == 0
    channels_per_group = channels // groups
    # split into groups
    x = x.view(batch_size, groups, channels_per_group,
               height, width)
    # transpose 1, 2 axis
    x = x.transpose(1, 2).contiguous()
    # reshape into orignal
    x = x.view(batch_size, channels, height, width)
    return x

class ShuffleNetUnitA(nn.Module):
    """ShuffleNet unit for stride=1"""
    def __init__(self, in_channels, out_channels, groups=3):
        super(ShuffleNetUnitA, self).__init__()
        assert in_channels == out_channels
        assert out_channels % 4 == 0
        bottleneck_channels = out_channels // 4
        self.groups = groups
        self.group_conv1 = nn.Conv2d(in_channels, bottleneck_channels,
                                        1, groups=groups, stride=1)
        self.bn2 = nn.BatchNorm2d(bottleneck_channels)
        self.depthwise_conv3 = nn.Conv2d(bottleneck_channels,
                                         bottleneck_channels,
                                         3, padding=1, stride=1,
                                         groups=bottleneck_channels)
        self.bn4 = nn.BatchNorm2d(bottleneck_channels)
        self.group_conv5 = nn.Conv2d(bottleneck_channels, out_channels,
                                     1, stride=1, groups=groups)
        self.bn6 = nn.BatchNorm2d(out_channels)

    def forward(self, x):
        out = self.group_conv1(x)
        out = F.relu(self.bn2(out))
        out = shuffle_channels(out, groups=self.groups)
        out = self.depthwise_conv3(out)
        out = self.bn4(out)
        out = self.group_conv5(out)
        out = self.bn6(out)
        out = F.relu(x + out)
        return out

class ShuffleNetUnitB(nn.Module):
    """ShuffleNet unit for stride=2"""
    def __init__(self, in_channels, out_channels, groups=3):
        super(ShuffleNetUnitB, self).__init__()
        out_channels -= in_channels
        assert out_channels % 4 == 0
        bottleneck_channels = out_channels // 4
        self.groups = groups
        self.group_conv1 = nn.Conv2d(in_channels, bottleneck_channels,
                                     1, groups=groups, stride=1)
        self.bn2 = nn.BatchNorm2d(bottleneck_channels)
        self.depthwise_conv3 = nn.Conv2d(bottleneck_channels,
                                         bottleneck_channels,
                                         3, padding=1, stride=2,
                                         groups=bottleneck_channels)
        self.bn4 = nn.BatchNorm2d(bottleneck_channels)
        self.group_conv5 = nn.Conv2d(bottleneck_channels, out_channels,
                                     1, stride=1, groups=groups)
        self.bn6 = nn.BatchNorm2d(out_channels)

    def forward(self, x):
        out = self.group_conv1(x)
        out = F.relu(self.bn2(out))
        out = shuffle_channels(out, groups=self.groups)
        out = self.depthwise_conv3(out)
        out = self.bn4(out)
        out = self.group_conv5(out)
        out = self.bn6(out)
        x = F.avg_pool2d(x, 3, stride=2, padding=1)
        out = F.relu(torch.cat([x, out], dim=1))
        return out

class ShuffleNet(nn.Module):
    """ShuffleNet for groups=3"""
    def __init__(self, groups=3, in_channels=3, num_classes=1000):
        super(ShuffleNet, self).__init__()

        self.conv1 = nn.Conv2d(in_channels, 24, 3, stride=2, padding=1)
        stage2_seq = [ShuffleNetUnitB(24, 240, groups=3)] + \
            [ShuffleNetUnitA(240, 240, groups=3) for i in range(3)]
        self.stage2 = nn.Sequential(*stage2_seq)
        stage3_seq = [ShuffleNetUnitB(240, 480, groups=3)] + \
            [ShuffleNetUnitA(480, 480, groups=3) for i in range(7)]
        self.stage3 = nn.Sequential(*stage3_seq)
        stage4_seq = [ShuffleNetUnitB(480, 960, groups=3)] + \
                     [ShuffleNetUnitA(960, 960, groups=3) for i in range(3)]
        self.stage4 = nn.Sequential(*stage4_seq)
        self.fc = nn.Linear(960, num_classes)

    def forward(self, x):
        net = self.conv1(x)
        net = F.max_pool2d(net, 3, stride=2, padding=1)
        net = self.stage2(net)
        net = self.stage3(net)
        net = self.stage4(net)
        net = F.avg_pool2d(net, 7)
        net = net.view(net.size(0), -1)
        net = self.fc(net)
        logits = F.softmax(net)
        return logits

if __name__ == "__main__":
    x = Variable(torch.randn([32, 3, 224, 224]).type(dtype),
                 requires_grad=False)
    shuffleNet = ShuffleNet()
    out = shuffleNet(x)
    print(out.size())
