# Supplementary material for: The evaluation of university management performance using the CS-RBM algorithm
Source: PeerJ Comput Sci. 2023 Sep 25;9:e1575. doi: 10.7717/peerj-cs.1575 (PMC10557522; doi:10.7717/peerj-cs.1575)
Supplement: Supplemental Information 1 [file peerj-cs-09-1575-s001.zip › Code/visualization.py]

import cv2
import random

import matplotlib.pyplot as plt
import matplotlib.image as mpimg
import matplotlib.cm as mpcm


# class names
CLASSES = ["aeroplane", "bicycle", "bird", "boat", "bottle",
                        "bus", "car", "cat", "chair", "cow", "diningtable",
                        "dog", "horse", "motorbike", "person", "pottedplant",
                        "sheep", "sofa", "train","tvmonitor"]
# =========================================================================== #
# Some colormaps.
# =========================================================================== #
def colors_subselect(colors, num_classes=21):
    dt = len(colors) // num_classes
    sub_colors = []
    for i in range(num_classes):
        color = colors[i*dt]
        if isinstance(color[0], float):
            sub_colors.append([int(c * 255) for c in color])
        else:
            sub_colors.append([c for c in color])
    return sub_colors

colors_plasma = colors_subselect(mpcm.plasma.colors, num_classes=21)
colors_tableau = [(255, 255, 255), (31, 119, 180), (174, 199, 232), (255, 127, 14), (255, 187, 120),
                  (44, 160, 44), (152, 223, 138), (214, 39, 40), (255, 152, 150),
                  (148, 103, 189), (197, 176, 213), (140, 86, 75), (196, 156, 148),
                  (227, 119, 194), (247, 182, 210), (127, 127, 127), (199, 199, 199),
                  (188, 189, 34), (219, 219, 141), (23, 190, 207), (158, 218, 229)]


# =========================================================================== #
# OpenCV drawing.
# =========================================================================== #
def draw_lines(img, lines, color=[255, 0, 0], thickness=2):
    """Draw a collection of lines on an image.
    """
    for line in lines:
        for x1, y1, x2, y2 in line:
            cv2.line(img, (x1, y1), (x2, y2), color, thickness)


def draw_rectangle(img, p1, p2, color=[255, 0, 0], thickness=2):
    cv2.rectangle(img, p1[::-1], p2[::-1], color, thickness)


def draw_bbox(img, bbox, shape, label, color=[255, 0, 0], thickness=2):
    p1 = (int(bbox[0] * shape[0]), int(bbox[1] * shape[1]))
    p2 = (int(bbox[2] * shape[0]), int(bbox[3] * shape[1]))
    cv2.rectangle(img, p1[::-1], p2[::-1], color, thickness)
    p1 = (p1[0]+15, p1[1])
    cv2.putText(img, str(label), p1[::-1], cv2.FONT_HERSHEY_DUPLEX, 0.5, color, 1)


def bboxes_draw_on_img(img, classes, scores, bboxes, colors, thickness=2):
    shape = img.shape
    for i in range(bboxes.shape[0]):
        bbox = bboxes[i]
        color = colors[classes[i]]
        # Draw bounding box...
        p1 = (int(bbox[0] * shape[0]), int(bbox[1] * shape[1]))
        p2 = (int(bbox[2] * shape[0]), int(bbox[3] * shape[1]))
        cv2.rectangle(img, p1[::-1], p2[::-1], color, thickness)
        # Draw text...
        s = '%s/%.3f' % (classes[i], scores[i])
        p1 = (p1[0]-5, p1[1])
        cv2.putText(img, s, p1[::-1], cv2.FONT_HERSHEY_DUPLEX, 0.4, color, 1)


# =========================================================================== #
# Matplotlib show...
# =========================================================================== #
def plt_bboxes(img, classes, scores, bboxes, figsize=(10,10), linewidth=1.5, show_class_name=True):
    """Visualize bounding boxes. Largely inspired by SSD-MXNET!
    """
    fig = plt.figure(figsize=figsize)
    plt.imshow(img)
    height = img.shape[0]
    width = img.shape[1]
    colors = dict()
    for i in range(classes.shape[0]):
        cls_id = int(classes[i])
        if cls_id >= 0:
            score = scores[i]
            if cls_id not in colors:
                colors[cls_id] = (random.random(), random.random(), random.random())
            ymin = int(bboxes[i, 0] * height)
            xmin = int(bboxes[i, 1] * width)
            ymax = int(bboxes[i, 2] * height)
            xmax = int(bboxes[i, 3] * width)
            rect = plt.Rectangle((xmin, ymin), xmax - xmin,
                                 ymax - ymin, fill=False,
                                 edgecolor=colors[cls_id],
                                 linewidth=linewidth)
            plt.gca().add_patch(rect)
            class_name = CLASSES[cls_id-1] if show_class_name else str(cls_id)
            plt.gca().text(xmin, ymin - 2,
                           '{:s} | {:.3f}'.format(class_name, score),
                           bbox=dict(facecolor=colors[cls_id], alpha=0.5),
                           fontsize=12, color='white')
    plt.show()
